# Supplementary material for: Curcumin and Carnosic Acid Cooperate to Inhibit Proliferation and Alter Mitochondrial Function of Metastatic Prostate Cancer Cells
Source: Antioxidants (Basel). 2021 Oct 11;10(10):1591. doi: 10.3390/antiox10101591 (PMC8533243; doi:10.3390/antiox10101591)
Supplement: Supplementary file 1 [file antioxidants-10-01591-s001.zip]

Archive with 1 entries (1 files):
- antioxidants-1295651-supplementary.pdf
